# Supplementary material for: Identification of biomarkers of Shenhailong formula in benign prostatic hyperplasia treatment: An observation study using network pharmacology and Mendelian randomization analysis
Source: Medicine (Baltimore). 2025 Nov 21;104(47):e45619. doi: 10.1097/MD.0000000000045619 (PMC12643769; doi:10.1097/MD.0000000000045619)
Supplement: Supplementary file 1 [file medi-104-e45619-s001.xlsx]

## Sheet: Table S1
	Table S1: Odds ratio of candidate gene
	id.exposure	id.outcome	outcome	exposure	method	nsnp	b	se	pval	lo_ci	up_ci	or	or_lci95	or_uci95	gene
143	eqtl-a-ENSG00000141736	ukb-b-8072	Diagnoses - secondary ICD10: N40 Hyperplasia of prostate || id:ukb-b-8072	|| id:eqtl-a-ENSG00000141736	Inverse variance weighted	67	0.00325456	0.000311439	1.46451e-25	0.00264414	0.00386498	1.00326	1.00265	1.00387	ERBB2
68	eqtl-a-ENSG00000107968	ukb-b-8072	Diagnoses - secondary ICD10: N40 Hyperplasia of prostate || id:ukb-b-8072	|| id:eqtl-a-ENSG00000107968	Inverse variance weighted	22	0.00179589	0.000266624	1.6316e-11	0.00127331	0.00231847	1.0018	1.00127	1.00232	MAP3K8
93	eqtl-a-ENSG00000085563	ukb-b-8072	Diagnoses - secondary ICD10: N40 Hyperplasia of prostate || id:ukb-b-8072	|| id:eqtl-a-ENSG00000085563	Inverse variance weighted	23	0.00166157	0.000769552	0.030839	0.000153251	0.00316989	1.00166	1.00015	1.00317	ABCB1
73	eqtl-a-ENSG00000125538	ukb-b-8072	Diagnoses - secondary ICD10: N40 Hyperplasia of prostate || id:ukb-b-8072	|| id:eqtl-a-ENSG00000125538	Inverse variance weighted	30	0.00160429	0.000557764	0.00402372	0.000511076	0.00269751	1.00161	1.00051	1.0027	IL1B
153	eqtl-a-ENSG00000198793	ukb-b-8072	Diagnoses - secondary ICD10: N40 Hyperplasia of prostate || id:ukb-b-8072	|| id:eqtl-a-ENSG00000198793	Inverse variance weighted	25	0.00127149	0.000144351	1.27036e-18	0.00098856	0.00155441	1.00127	1.00099	1.00156	MTOR
63	eqtl-a-ENSG00000197635	ukb-b-8072	Diagnoses - secondary ICD10: N40 Hyperplasia of prostate || id:ukb-b-8072	|| id:eqtl-a-ENSG00000197635	Inverse variance weighted	33	0.00103821	0.000453143	0.0219554	0.000150053	0.00192637	1.00104	1.00015	1.00193	DPP4
88	eqtl-a-ENSG00000111537	ukb-b-8072	Diagnoses - secondary ICD10: N40 Hyperplasia of prostate || id:ukb-b-8072	|| id:eqtl-a-ENSG00000111537	Inverse variance weighted	24	0.000979644	0.000417334	0.0189058	0.000161669	0.00179762	1.00098	1.00016	1.0018	IFNG
13	eqtl-a-ENSG00000138061	ukb-b-8072	Diagnoses - secondary ICD10: N40 Hyperplasia of prostate || id:ukb-b-8072	|| id:eqtl-a-ENSG00000138061	Inverse variance weighted	91	0.00052639	0.000148272	0.000384982	0.000235777	0.000817002	1.00053	1.00024	1.00082	CYP1B1
98	eqtl-a-ENSG00000181019	ukb-b-8072	Diagnoses - secondary ICD10: N40 Hyperplasia of prostate || id:ukb-b-8072	|| id:eqtl-a-ENSG00000181019	Inverse variance weighted	27	0.000312302	0.00012919	0.0156325	5.90895e-05	0.000565515	1.00031	1.00006	1.00057	NQO1
58	eqtl-a-ENSG00000145730	ukb-b-8072	Diagnoses - secondary ICD10: N40 Hyperplasia of prostate || id:ukb-b-8072	|| id:eqtl-a-ENSG00000145730	Inverse variance weighted	131	0.000151281	3.22395e-05	2.69998e-06	8.80916e-05	0.00021447	1.00015	1.00009	1.00021	PAM
43	eqtl-a-ENSG00000118515	ukb-b-8072	Diagnoses - secondary ICD10: N40 Hyperplasia of prostate || id:ukb-b-8072	|| id:eqtl-a-ENSG00000118515	Inverse variance weighted	35	-0.000727099	0.000342886	0.0339614	-0.00139916	-5.50432e-05	0.999273	0.998602	0.999945	SGK1
123	eqtl-a-ENSG00000138798	ukb-b-8072	Diagnoses - secondary ICD10: N40 Hyperplasia of prostate || id:ukb-b-8072	|| id:eqtl-a-ENSG00000138798	Inverse variance weighted	50	-0.00075425	0.000245164	0.00209435	-0.00123477	-0.000273729	0.999246	0.998766	0.999726	EGF
78	eqtl-a-ENSG00000130948	ukb-b-8072	Diagnoses - secondary ICD10: N40 Hyperplasia of prostate || id:ukb-b-8072	|| id:eqtl-a-ENSG00000130948	Inverse variance weighted	23	-0.00121701	0.000464385	0.00877525	-0.00212721	-0.000306814	0.998784	0.997875	0.999693	HSD17B3
148	eqtl-a-ENSG00000134333	ukb-b-8072	Diagnoses - secondary ICD10: N40 Hyperplasia of prostate || id:ukb-b-8072	|| id:eqtl-a-ENSG00000134333	Inverse variance weighted	18	-0.00130947	0.00032956	7.086e-05	-0.00195541	-0.00066353	0.998691	0.998047	0.999337	LDHA
48	eqtl-a-ENSG00000197594	ukb-b-8072	Diagnoses - secondary ICD10: N40 Hyperplasia of prostate || id:ukb-b-8072	|| id:eqtl-a-ENSG00000197594	Inverse variance weighted	10	-0.00188346	0.000959783	0.0497181	-0.00376463	-2.28557e-06	0.998118	0.996242	0.999998	ENPP1

## Sheet: Table S2
Table S2: Horizontal pleiotropy analysis of candidate gene
id.exposure	id.outcome	outcome	exposure	egger_intercept	se	pval	symble	mr_presso
eqtl-a-ENSG00000145730	ukb-b-8072	Diagnoses - secondary ICD10: N40 Hyperplasia of prostate || id:ukb-b-8072	|| id:eqtl-a-ENSG00000145730	0.0001486	4.73109e-05	0.00208873	PAM	0.051
eqtl-a-ENSG00000141736	ukb-b-8072	Diagnoses - secondary ICD10: N40 Hyperplasia of prostate || id:ukb-b-8072	|| id:eqtl-a-ENSG00000141736	0.000377074	0.000132211	0.00581739	ERBB2	0.981
eqtl-a-ENSG00000197635	ukb-b-8072	Diagnoses - secondary ICD10: N40 Hyperplasia of prostate || id:ukb-b-8072	|| id:eqtl-a-ENSG00000197635	0.000306944	0.000108976	0.00836817	DPP4	0.156
eqtl-a-ENSG00000118515	ukb-b-8072	Diagnoses - secondary ICD10: N40 Hyperplasia of prostate || id:ukb-b-8072	|| id:eqtl-a-ENSG00000118515	-0.000141139	8.78826e-05	0.117804	SGK1	0.466
eqtl-a-ENSG00000085563	ukb-b-8072	Diagnoses - secondary ICD10: N40 Hyperplasia of prostate || id:ukb-b-8072	|| id:eqtl-a-ENSG00000085563	0.000387048	0.000240542	0.122534	ABCB1	0.002
eqtl-a-ENSG00000134333	ukb-b-8072	Diagnoses - secondary ICD10: N40 Hyperplasia of prostate || id:ukb-b-8072	|| id:eqtl-a-ENSG00000134333	-0.000166813	0.000121577	0.188974	LDHA	0.988
eqtl-a-ENSG00000197594	ukb-b-8072	Diagnoses - secondary ICD10: N40 Hyperplasia of prostate || id:ukb-b-8072	|| id:eqtl-a-ENSG00000197594	-0.000569794	0.000427965	0.219744	ENPP1	0.937
eqtl-a-ENSG00000125538	ukb-b-8072	Diagnoses - secondary ICD10: N40 Hyperplasia of prostate || id:ukb-b-8072	|| id:eqtl-a-ENSG00000125538	-0.000216905	0.000192449	0.269278	IL1B	0.004
eqtl-a-ENSG00000111537	ukb-b-8072	Diagnoses - secondary ICD10: N40 Hyperplasia of prostate || id:ukb-b-8072	|| id:eqtl-a-ENSG00000111537	0.000225373	0.000261724	0.398467	IFNG	1
eqtl-a-ENSG00000198793	ukb-b-8072	Diagnoses - secondary ICD10: N40 Hyperplasia of prostate || id:ukb-b-8072	|| id:eqtl-a-ENSG00000198793	-0.000167132	0.000214448	0.443712	MTOR	0.993
eqtl-a-ENSG00000138798	ukb-b-8072	Diagnoses - secondary ICD10: N40 Hyperplasia of prostate || id:ukb-b-8072	|| id:eqtl-a-ENSG00000138798	-5.09054e-05	6.67131e-05	0.449167	EGF	0.233
eqtl-a-ENSG00000138061	ukb-b-8072	Diagnoses - secondary ICD10: N40 Hyperplasia of prostate || id:ukb-b-8072	|| id:eqtl-a-ENSG00000138061	2.6515e-05	3.82576e-05	0.490073	CYP1B1	0.462
eqtl-a-ENSG00000107968	ukb-b-8072	Diagnoses - secondary ICD10: N40 Hyperplasia of prostate || id:ukb-b-8072	|| id:eqtl-a-ENSG00000107968	5.84588e-05	0.000114539	0.61537	MAP3K8	0.291
eqtl-a-ENSG00000181019	ukb-b-8072	Diagnoses - secondary ICD10: N40 Hyperplasia of prostate || id:ukb-b-8072	|| id:eqtl-a-ENSG00000181019	-2.79465e-05	0.000165871	0.867559	NQO1	1
eqtl-a-ENSG00000130948	ukb-b-8072	Diagnoses - secondary ICD10: N40 Hyperplasia of prostate || id:ukb-b-8072	|| id:eqtl-a-ENSG00000130948	-1.40647e-05	0.000177056	0.937438	HSD17B3	0.959

## Sheet: heterogeneity
Table S3: heterogeneity analysis of candidate gene
id.exposure	id.outcome	outcome	exposure	method	Q	Q_df	Q_pval	symbol
eqtl-a-ENSG00000085563	ukb-b-8072	Diagnoses - secondary ICD10: N40 Hyperplasia of prostate || id:ukb-b-8072	|| id:eqtl-a-ENSG00000085563	Inverse variance weighted	46.0752	22	0.00193394	ABCB1
eqtl-a-ENSG00000125538	ukb-b-8072	Diagnoses - secondary ICD10: N40 Hyperplasia of prostate || id:ukb-b-8072	|| id:eqtl-a-ENSG00000125538	Inverse variance weighted	53.5167	29	0.00367546	IL1B
eqtl-a-ENSG00000125538	ukb-b-8072	Diagnoses - secondary ICD10: N40 Hyperplasia of prostate || id:ukb-b-8072	|| id:eqtl-a-ENSG00000125538	MR Egger	51.1942	28	0.00474413	IL1B
eqtl-a-ENSG00000085563	ukb-b-8072	Diagnoses - secondary ICD10: N40 Hyperplasia of prostate || id:ukb-b-8072	|| id:eqtl-a-ENSG00000085563	MR Egger	41.0181	21	0.00557828	ABCB1
eqtl-a-ENSG00000145730	ukb-b-8072	Diagnoses - secondary ICD10: N40 Hyperplasia of prostate || id:ukb-b-8072	|| id:eqtl-a-ENSG00000145730	Inverse variance weighted	160.563	130	0.035532	PAM
eqtl-a-ENSG00000145730	ukb-b-8072	Diagnoses - secondary ICD10: N40 Hyperplasia of prostate || id:ukb-b-8072	|| id:eqtl-a-ENSG00000145730	MR Egger	149.156	129	0.108246	PAM
eqtl-a-ENSG00000138798	ukb-b-8072	Diagnoses - secondary ICD10: N40 Hyperplasia of prostate || id:ukb-b-8072	|| id:eqtl-a-ENSG00000138798	MR Egger	56.988	48	0.175481	EGF
eqtl-a-ENSG00000138798	ukb-b-8072	Diagnoses - secondary ICD10: N40 Hyperplasia of prostate || id:ukb-b-8072	|| id:eqtl-a-ENSG00000138798	Inverse variance weighted	57.6793	49	0.18507	EGF
eqtl-a-ENSG00000107968	ukb-b-8072	Diagnoses - secondary ICD10: N40 Hyperplasia of prostate || id:ukb-b-8072	|| id:eqtl-a-ENSG00000107968	MR Egger	24.9969	20	0.201548	MAP3K8
eqtl-a-ENSG00000107968	ukb-b-8072	Diagnoses - secondary ICD10: N40 Hyperplasia of prostate || id:ukb-b-8072	|| id:eqtl-a-ENSG00000107968	Inverse variance weighted	25.3225	21	0.233466	MAP3K8
eqtl-a-ENSG00000197635	ukb-b-8072	Diagnoses - secondary ICD10: N40 Hyperplasia of prostate || id:ukb-b-8072	|| id:eqtl-a-ENSG00000197635	Inverse variance weighted	36.5681	32	0.264866	DPP4
eqtl-a-ENSG00000197635	ukb-b-8072	Diagnoses - secondary ICD10: N40 Hyperplasia of prostate || id:ukb-b-8072	|| id:eqtl-a-ENSG00000197635	MR Egger	28.6348	31	0.588248	DPP4
eqtl-a-ENSG00000138061	ukb-b-8072	Diagnoses - secondary ICD10: N40 Hyperplasia of prostate || id:ukb-b-8072	|| id:eqtl-a-ENSG00000138061	MR Egger	84.4487	89	0.616734	CYP1B1
eqtl-a-ENSG00000138061	ukb-b-8072	Diagnoses - secondary ICD10: N40 Hyperplasia of prostate || id:ukb-b-8072	|| id:eqtl-a-ENSG00000138061	Inverse variance weighted	84.9291	90	0.63132	CYP1B1
eqtl-a-ENSG00000118515	ukb-b-8072	Diagnoses - secondary ICD10: N40 Hyperplasia of prostate || id:ukb-b-8072	|| id:eqtl-a-ENSG00000118515	Inverse variance weighted	30.2918	34	0.650048	SGK1
eqtl-a-ENSG00000118515	ukb-b-8072	Diagnoses - secondary ICD10: N40 Hyperplasia of prostate || id:ukb-b-8072	|| id:eqtl-a-ENSG00000118515	MR Egger	27.7126	33	0.727721	SGK1
eqtl-a-ENSG00000197594	ukb-b-8072	Diagnoses - secondary ICD10: N40 Hyperplasia of prostate || id:ukb-b-8072	|| id:eqtl-a-ENSG00000197594	Inverse variance weighted	3.72165	9	0.928759	ENPP1
eqtl-a-ENSG00000130948	ukb-b-8072	Diagnoses - secondary ICD10: N40 Hyperplasia of prostate || id:ukb-b-8072	|| id:eqtl-a-ENSG00000130948	MR Egger	11.5492	21	0.950997	HSD17B3
eqtl-a-ENSG00000130948	ukb-b-8072	Diagnoses - secondary ICD10: N40 Hyperplasia of prostate || id:ukb-b-8072	|| id:eqtl-a-ENSG00000130948	Inverse variance weighted	11.5555	22	0.965892	HSD17B3
eqtl-a-ENSG00000141736	ukb-b-8072	Diagnoses - secondary ICD10: N40 Hyperplasia of prostate || id:ukb-b-8072	|| id:eqtl-a-ENSG00000141736	Inverse variance weighted	45.3395	66	0.975596	ERBB2
eqtl-a-ENSG00000197594	ukb-b-8072	Diagnoses - secondary ICD10: N40 Hyperplasia of prostate || id:ukb-b-8072	|| id:eqtl-a-ENSG00000197594	MR Egger	1.94902	8	0.982535	ENPP1
eqtl-a-ENSG00000134333	ukb-b-8072	Diagnoses - secondary ICD10: N40 Hyperplasia of prostate || id:ukb-b-8072	|| id:eqtl-a-ENSG00000134333	Inverse variance weighted	6.65327	17	0.98761	LDHA
eqtl-a-ENSG00000198793	ukb-b-8072	Diagnoses - secondary ICD10: N40 Hyperplasia of prostate || id:ukb-b-8072	|| id:eqtl-a-ENSG00000198793	MR Egger	8.9624	23	0.996083	MTOR
eqtl-a-ENSG00000198793	ukb-b-8072	Diagnoses - secondary ICD10: N40 Hyperplasia of prostate || id:ukb-b-8072	|| id:eqtl-a-ENSG00000198793	Inverse variance weighted	9.5698	24	0.996104	MTOR
eqtl-a-ENSG00000134333	ukb-b-8072	Diagnoses - secondary ICD10: N40 Hyperplasia of prostate || id:ukb-b-8072	|| id:eqtl-a-ENSG00000134333	MR Egger	4.77069	16	0.996781	LDHA
eqtl-a-ENSG00000141736	ukb-b-8072	Diagnoses - secondary ICD10: N40 Hyperplasia of prostate || id:ukb-b-8072	|| id:eqtl-a-ENSG00000141736	MR Egger	37.2052	65	0.997811	ERBB2
eqtl-a-ENSG00000111537	ukb-b-8072	Diagnoses - secondary ICD10: N40 Hyperplasia of prostate || id:ukb-b-8072	|| id:eqtl-a-ENSG00000111537	Inverse variance weighted	6.25421	23	0.99979	IFNG
eqtl-a-ENSG00000111537	ukb-b-8072	Diagnoses - secondary ICD10: N40 Hyperplasia of prostate || id:ukb-b-8072	|| id:eqtl-a-ENSG00000111537	MR Egger	5.5127	22	0.999857	IFNG
eqtl-a-ENSG00000181019	ukb-b-8072	Diagnoses - secondary ICD10: N40 Hyperplasia of prostate || id:ukb-b-8072	|| id:eqtl-a-ENSG00000181019	MR Egger	2.6768	25	1	NQO1
eqtl-a-ENSG00000181019	ukb-b-8072	Diagnoses - secondary ICD10: N40 Hyperplasia of prostate || id:ukb-b-8072	|| id:eqtl-a-ENSG00000181019	Inverse variance weighted	2.70519	26	1	NQO1
